# Supplementary material for: Polymorphisms and Pharmacogenomics of NQO2: The Past and the Future
Source: Genes (Basel). 2024 Jan 10;15(1):87. doi: 10.3390/genes15010087 (PMC10815803; doi:10.3390/genes15010087)
Supplement: Supplementary file 1 [file genes-15-00087-s001.zip]

Archive with 1 entries (1 files):
- genes-2774203-supplementary.xlsx
