# Supplementary material for: Polymorphisms and Pharmacogenomics of NQO2: The Past and the Future
Source: Genes (Basel). 2024 Jan 10;15(1):87. doi: 10.3390/genes15010087 (PMC10815803; doi:10.3390/genes15010087)
Supplement: Supplementary file 1 [file genes-15-00087-s001.zip › genes-2774203-supplementary.xlsx]

## Sheet: NQO2 SNP list
	Supplementary material
	Polymorphisms and Pharmacogenomics of NQO2: The Past and the Future
	Authors: Janda, E.; Boutin, J.A.; De Lorenzo, C.; Arbitrio, M.
Table S1
List of published and functionally characterized NQO2 SNPs
	# - numbers refer to the reference list in the main article.
Number	SNP name and location	Citation for the SNP name	Reference number#	Accession number	Position	From (ref. point on the sequence)	HGVS SNP nomenclature	The sequence containing the SNP	Type of sequence Transcript variant	Replaced on
1	rs2070998 (promoter)			NC_000006.12	2999467	Seq start on chr6	NC_000006.12:g.2999467	ACCACGGACCCTCATTCTGTA	chr 6	No
	C3395G	Jamiesion et al 2007	19
2	rs2070999 (promoter)			NC_000006.12	2999495	Seq start on chr6	NC_000006.12:g.2999495	TACCAGCCAGAGATGGGGAGC	ch 6	No
	3423G>A	Jamiesion et al 2007	19
3	rs2071001 (Exon 1, 5'-UTR)			NC_000006.12	2999878	Seq start on chr6	NC_000006.12:g.2999878	AGAGGCCTGCAGTCCCGCGGC	chr 6	No
	A3777G or 3777A>G	Jamiesion et al 2007	19	AY299456.1	3777	Seq start			old gene seq. (24578 bp)	2006
				NC_000006.11	3000112	Seq start	NC_000006.11:g.3000112	AGAGGCCTGCAGTCCCGCGGC	old genomic chr6	Feb 3, 2014
				NM_000904.3	46	Seq start	NM_000904.3:r.46	AGAGGCCTGCAGTCCCGCGGC	old version T variant1139 bp	Mar 4, 2014
				NM_000904.3	-293	CDS start	NM_000904.3:c.-293	AGAGGCCTGCAGTCCCGCGGC
				XM_005249152.1	42	Seq start	XM_005249152.1:r.42	AGAGGCCTGCAGTCCCGCGGC	old version T variant 2 (1024 nt)	Mar 4, 2014
				XM_005249152.1	-293	CDS start	XM_005249152.1:c.-293	AGAGGCCTGCAGTCCCGCGGC	old version T variant 2 (1024 nt)	Mar 4, 2014
				XM_005249150.1	37	Seq start	XM_005249150.1:r.37	AGAGGCCTGCAGTCCCGCGGC	old version T variant X4 (1254 bp)	Feb 3, 2014
				XM_005249150.1	-414	CDS start	XM_005249150.1:c.-414	AGAGGCCTGCAGTCCCGCGGC	old version T variant X4	Feb 3, 2014
				XM_005249149.1	15	Seq start	XM_005249149.1:r.15	AGAGGCCTGCAGTCCCGCGGC	old T variant X3 (1389 bp)	Feb 3, 2014
				XM_005249149.1	-571	CDS start	XM_005249149.1:c.-571	AGAGGCCTGCAGTCCCGCGGC
				XM_005249148.1	13	Seq start	XM_005249148.1:r.13	AGAGGCCTGCAGTCCCGCGGC	old T variant (1266 bp)	Feb 3, 2014
				XM_005249148.1	-450	CDS start	XM_005249148.1:c.-450	AGAGGCCTGCAGTCCCGCGGC
4	rs2071002 (exon1, 5'UTR)			NC_000006.12	3000069	Seq start	NC_000006.12:g.3000069	CCTACTGGGGAGTGCGCTGGT	chr 6
	+273A>C	Yu et al. 2009	18	NM_001318940.2	176	Seq start	NM_001318940.2:r.176	CCTACTGGGGAGTGCGCTGGT	variant 4
	A3968C	Jamiesion et al 2007	19	NM_001318940.2	-384	CDS start	NM_001318940.2:c.-384	CCTACTGGGGAGTGCGCTGGT	variant 4
				NM_001290221.2	176	Seq start	NM_001290221.2:r.176	CCTACTGGGGAGTGCGCTGGT	variant 1
				NM_001290221.2	-617	CDS start	NM_001290221.2:c.-617	CCTACTGGGGAGTGCGCTGGT	variant 1
				NM_000904.6	176	Seq start	NM_000904.6:r.176	CCTACTGGGGAGTGCGCTGGT	variant 3
	-102A>C (exon1)	Sirisena et al. 2018	60	NM_000904.6	-102	CDS start	NM_000904.6:c.-102	CCTACTGGGGAGTGCGCTGGT	variant 3
				NM_001290222.2	176	Seq start	NM_001290222.2:r.176	CCTACTGGGGAGTGCGCTGGT	variant 2
	-102A>C (exon 1)			NM_001290222.2	-102	CDS start	NM_001290222.2:c.-102	CCTACTGGGGAGTGCGCTGGT	variant 2
	1507C>A	Ostrousky et al. 2003	62	U07729	1507	Seq start			old replaced gene seq
5	rs2071003 (Exon1/Intron 1)			NC_000006.12	3000098	Seq start	NC_000006.12:g.3000098	GAGTGATCCCCTGTCGGGGAC	chr 6
	exon 1			NM_001318940.2	205	Seq start	NM_001318940.2:r.205	GAGTGATCCCCTGTCGGGGAC	variant 4
				NM_001318940.2	-355	CDS start	NM_001318940.2:c.-355	GAGTGATCCCCTGTCGGGGAC	variant 4
	1536 C>T (intron 1)	Ostrousky et al. 2003	62	U07729	1536	Seq start			old replaced gene seq
6	rs2071004 (Exon1/Intron 1)			NC_000006.12	3000103	Seq start	NC_000006.12:g.3000103	ATCCCCTGTCGGGGACCGGGG	chr 6
	exon1			NM_001318940.2	210	Seq start	NM_001318940.2:r.210	ATCCCCTGTCGGGGACCGGGG
				NM_001318940.2	-350	CDS start	NM_001318940.2:c.-350	ATCCCCTGTCGGGGACCGGGG
	1541 G>A (intron 1)	Ostrousky et al. 2003	62	U07729	1541	Seq start			old replaced exon 1 gene seq	Jun 17, 2003
7	rs1143684 (exon 3)			NC_000006.12	3010156	Seq start	NC_000006.12:g.3010156	TGCCATGAACCTTGAGCCGAG	chr 6
				NM_001318940.2	698	Seq start	NM_001318940.2:r.698	TGCCATGAACCTTGAGCCGAG	variant 4
	139C>T (exon3)			NM_001318940.2	139	CDS start	NM_001318940.2:c.139	TGCCATGAACCTTGAGCCGAG	variant 4
	Phe47Leu	Jamiesion et al 2007	19	NP_001305869.1	47	Seq start	NP_001305869.1:p.47	VTVSDLYAMNLEPRATDKDIT	protein
				NM_001290221.2	931	Seq start	NM_001290221.2:r.931	TGCCATGAACCTTGAGCCGAG	variant 1
	139C>T (exon3)	Yu et al. 2012	48	NM_001290221.2	139	CDS start	NM_001290221.2:c.139	TGCCATGAACCTTGAGCCGAG	variant 1
				NP_001277150.1	47	Seq start	NP_001277150.1:p.47	VTVSDLYAMNLEPRATDKDIT	protein
				NM_000904.6	416	Seq start	NM_000904.6:r.416	TGCCATGAACCTTGAGCCGAG	variant 3
	139C>T (exon3)			NM_000904.6	139	CDS start	NM_000904.6:c.139	TGCCATGAACCTTGAGCCGAG	variant 3
				NP_000895.2	47	Seq start	NP_000895.2:p.47	VTVSDLYAMNLEPRATDKDIT	protein
				NM_001290222.2	416	Seq start	NM_001290222.2:r.416	TGCCATGAACCTTGAGCCGAG	variant 2
	139C>T (exon3)			NM_001290222.2	139	CDS start	NM_001290222.2:c.139	TGCCATGAACCTTGAGCCGAG	variant 2
				NP_001277151.1	47	Seq start	NP_001277151.1:p.47	VTVSDLYAMNLEPRATDKDIT	protein
	372T>C (exon3)	Ostrousky et al. 2003	62	U07732	372	Seq start			replaced mRNA seq variant
	T14055C/14055T>C (exon 3)	Wen et al. 2009	67						old unkonwn Accession#
8	rs17136117 (exon 3)			NC_000006.12	3010103	Seq start	NC_000006.12:g.3010103	GCTGTAGATGAACTGAGCAGG	chr 6
				NM_001318940.2	645	Seq start	NM_001318940.2:r.645	GCTGTAGATGAACTGAGCAGG	variant 4
	86A>G	Sirisena et al. 2018	60	NM_001318940.2	86	CDS start	NM_001318940.2:c.86	GCTGTAGATGAACTGAGCAGG	variant 4
				NP_001305869.1	29	Seq start	NP_001305869.1:p.29	NGSLKNVAVDELSRQGCTVTV	protein
				NM_001290221.2	878	Seq start	NM_001290221.2:r.878	GCTGTAGATGAACTGAGCAGG	variant 1
	86A>G			NM_001290221.2	86	CDS start	NM_001290221.2:c.86	GCTGTAGATGAACTGAGCAGG	variant 1
				NP_001277150.1	29	Seq start	NP_001277150.1:p.29	NGSLKNVAVDELSRQGCTVTV	protein
				NM_000904.6	363	Seq start	NM_000904.6:r.363	GCTGTAGATGAACTGAGCAGG	variant 3
	86A>G			NM_000904.6	86	CDS start	NM_000904.6:c.86	GCTGTAGATGAACTGAGCAGG	variant 3
				NP_000895.2	29	Seq start	NP_000895.2:p.29	NGSLKNVAVDELSRQGCTVTV	protein
				NM_001290222.2	363	Seq start	NM_001290222.2:r.363	GCTGTAGATGAACTGAGCAGG	variant 2
	86A>G			NM_001290222.2	86	CDS start	NM_001290222.2:c.86	GCTGTAGATGAACTGAGCAGG	variant 2
				NP_001277151.1	29	Seq start	NP_001277151.1:p.29	NGSLKNVAVDELSRQGCTVTV	protein
9	rs1049115 (exon5)			NC_000006.12	3015556	Seq start	NC_000006.12:g.3015556	TCAGCGTGCCAGCCATCCTGA	chr 6
				NM_001318940.2	889	Seq start	NM_001318940.2:r.889	TCAGCGTGCCAGCCATCCTGA	variant 4
				NM_001318940.2	330	CDS start	NM_001318940.2:c.330	TCAGCGTGCCAGCCATCCTGA	variant 4
				NP_001305869.1	110	Seq start	NP_001305869.1:p.110	FQFPLYWFSVPAILKGWMDRV	protein
				NM_001290221.2	1122	Seq start	NM_001290221.2:r.1122	TCAGCGTGCCAGCCATCCTGA	variant 1
	330A>G			NM_001290221.2	330	CDS start	NM_001290221.2:c.330	TCAGCGTGCCAGCCATCCTGA	variant 1
				NP_001277150.1	110	Seq start	NP_001277150.1:p.110	FQFPLYWFSVPAILKGWMDRV	protein
	607A>C			NM_000904.6	607	Seq start	NM_000904.6:r.607	TCAGCGTGCCAGCCATCCTGA	variant 3
				NM_000904.6	330	CDS start	NM_000904.6:c.330	TCAGCGTGCCAGCCATCCTGA	variant 3
	Pro110Pro silent			NP_000895.2	110	Seq start	NP_000895.2:p.110	FQFPLYWFSVPAILKGWMDRV	protein
	202G>A (exon 5)	Ostrousky et al. 2003	62	U07734	202				old genomic seq. Fragment	Jun 17, 2003
10	rs199706530 (3'-end of intron 5)			NC_000006.12	3016882	Seq start	NC_000006.12:g.3016882	TCTCCCTTGCAGGGTAAACTA	chr 6
	c.418-2A>G
11	rs10223369 (intron 6) C>T			NC_000006.12	3017940	Seq start	NC_000006.12:g.3017940	TATTTGTCAGTGCTCTTCATA	chr 6
12	rs9501910 (intron 6) C>G	Yu et al. 2012	48	NC_000006.12	3018540	Seq start	NC_000006.12:g.3018540	TAAATAAAATGATGTTGCCTG	chr 6
13	rs6920900 (3'UTR) G>C			NC_000006.12	3020755	Seq start	NC_000006.12:g.3020755	CTCAACATGACAGTTTCTATT	chr 6
14	rs927340 (3'UTR) G>A			NC_000006.12	3023484	Seq start	NC_000006.12:g.3023484	GCAGTTTCCAGTGTCATCTTC	chr 6

## Sheet: NQO2 mRNA variants
Main features and Transcription Start Sites (TSS) of 4 NQO2 mRNA variants
Type of sequence	Accession number	TSS position with respect to chr6*	Accession number	Sequence length	Coding sequence (CDS)	Protein length
NQO2 mRNA variant 4	NM_001318940.2	2999894	NM_001318940.2	1,355 nt	560..1255	231 aa
NQO2 mRNA variant 1	NM_001290221.2	2999894	NM_001290221.2	1,588 nt	793..1488	231 aa
NQO2 mRNA variant 3	NM_000904.6	2999894	NM_000904.6	1,073 nt	278..973	231 aa
NQO2 mRNA variant 2	NM_001290222.2	2999894	NM_001290222.2	959 nt	278..859	193 aa
* Seq. start on the Chr 6 according to NCBI
